# Supplementary material for: Dopaminergic and Noradrenergic Contributions to Divergent and Convergent Creativity Task Performance, a Systematic Review
Source: Behav Sci (Basel). 2025 Aug 30;15(9):1185. doi: 10.3390/bs15091185 (PMC12466433; doi:10.3390/bs15091185)
Supplement: Supplementary file 1 [file behavsci-15-01185-s001.zip]

Archive with 1 entries (1 files):
- behavsci-3770168-supplementary.pdf
